# Supplementary material for: Advanced Glycation End Products Are Retained in Decellularized Muscle Matrix Derived from Aged Skeletal Muscle
Source: Int J Mol Sci. 2021 Aug 17;22(16):8832. doi: 10.3390/ijms22168832 (PMC8396213; doi:10.3390/ijms22168832)
Supplement: Supplementary file 1 [file ijms-22-08832-s001.zip]

Archive with 1 entries (1 files):
- ijms-1271678-supplementary.pdf
